# Supplementary material for: Warming Scenarios and Phytophthora cinnamomi Infection in Chestnut (Castanea sativa Mill.)
Source: Plants (Basel). 2023 Jan 26;12(3):556. doi: 10.3390/plants12030556 (PMC9921032; doi:10.3390/plants12030556)
Supplement: Supplementary file 1 [file plants-12-00556-s001.zip]

Archive with 1 entries (1 files):
- plants-2161745-supplementary.pdf
